# Supplementary material for: Effects of Implant Silver Coatings on Bone Formation in Animal Models: A Systematic Review and Meta-Analysis
Source: J Funct Biomater. 2025 Oct 1;16(10):369. doi: 10.3390/jfb16100369 (PMC12565240; doi:10.3390/jfb16100369)
Supplement: Supplementary file 1 [file jfb-16-00369-s001.zip]

Archive with 1 entries (1 files):
- jfb-3879447-supplementary.pdf
